# Supplementary material for: Spectrum of Genetic Mutations in Korean Pediatric Acute Lymphoblastic Leukemia
Source: J Clin Med. 2022 Oct 26;11(21):6298. doi: 10.3390/jcm11216298 (PMC9658397; doi:10.3390/jcm11216298)
Supplement: Supplementary file 1 [file jcm-11-06298-s001.zip]

Archive with 1 entries (1 files):
- jcm-1985174-supplementary.pdf
